# Supplementary material for: Short-term causal effects of common treatments in ambulatory children and young adults with cerebral palsy: three machine learning estimates
Source: Sci Rep. 2022 May 12;12:7818. doi: 10.1038/s41598-022-11875-5 (PMC9098860; doi:10.1038/s41598-022-11875-5)
Supplement: Supplementary file 2 — Supplementary Information. [file 41598_2022_11875_MOESM2_ESM.zip]

Archive with 14 entries (14 files):
- Adductor_Release.html
- DFEO.html
- Femoral_Derotation_Osteotomy.html
- Foot_and_Ankle_Bone.html
- Foot_and_Ankle_Soft_Tissue.html
- Gastroc_Soleus_Lengthening.html
- Hams_Lengthening.html
- multiple_effect_main.html
- Neural_Rhizotomy.html
- Neurotoxin_Injection.html
- Patellar_Advance.html
- Psoas_Release.html
- Rectus_Transfer.html
- Tibial_Derotation_Osteotomy.html
